# Supplementary material for: Rheum4Games: A Game-Based Board Review to Enhance Confidence and Knowledge in Rheumatology for Internal Medicine Residents
Source: MedEdPORTAL. 2026 May 1;22:11597. doi: 10.15766/mep_2374-8265.11597 (PMC13133093; doi:10.15766/mep_2374-8265.11597)
Supplement: Supplementary file 1 — Question Bank - Easier.pptxQuestion Bank - Challenging.pptxSurvey.docxGame Rules.pptxBoard Game.docx [file mep_2374-8265.11597-s001.zip]

Archive with 6 entries (6 files):
- A. Question Bank - Easier.pptx
- B. Question Bank - Challenging.pptx
- C. Survey.docx
- D. Game Rules.pptx
- E. Board Game.docx
- _Educational Summary Report_11597.pdf
